# Supplementary material for: Modelling liver cancer microenvironment using a novel 3D culture system
Source: Sci Rep. 2022 May 14;12:8003. doi: 10.1038/s41598-022-11641-7 (PMC9107483; doi:10.1038/s41598-022-11641-7)
Supplement: Supplementary file 3 — Supplementary Information 3. [file 41598_2022_11641_MOESM3_ESM.xlsx]

## Sheet: Sheet1
Id	Label	Degree	Betweenness
MIMAT0000765	hsa-mir-335-5p	57	31265.7
MIMAT0000083	hsa-mir-26b-5p	34	12893.8
MIMAT0000422	hsa-mir-124-3p	29	10062.4
MIMAT0000093	hsa-mir-93-5p	24	6443.27
MIMAT0000070	hsa-mir-17-5p	23	5249.28
MIMAT0000069	hsa-mir-16-5p	20	5367.3
MIMAT0000680	hsa-mir-106b-5p	18	3200.32
MIMAT0000075	hsa-mir-20a-5p	18	3034.59
MIMAT0000222	hsa-mir-192-5p	16	3623.75
MIMAT0000646	hsa-mir-155-5p	15	3608.98
MIMAT0000087	hsa-mir-30a-5p	15	3269.48
MIMAT0000417	hsa-mir-15b-5p	14	2874.52
MIMAT0000082	hsa-mir-26a-5p	14	2406.92
MIMAT0026482	hsa-mir-190a-3p	14	2224.44
MIMAT0033692	hsa-mir-8485	13	2939.43
MIMAT0000068	hsa-mir-15a-5p	13	2171.19
MIMAT0000421	hsa-mir-122-5p	13	2093.17
MIMAT0000096	hsa-mir-98-5p	13	1671.49
MIMAT0004784	hsa-mir-455-3p	12	3435.17
MIMAT0003283	hsa-mir-615-3p	12	2605.98
MIMAT0000092	hsa-mir-92a-3p	12	2494.96
MIMAT0000424	hsa-mir-128-3p	12	2187.86
MIMAT0000461	hsa-mir-195-5p	12	1853.84
MIMAT0021045	hsa-mir-5011-5p	12	1474.3
MIMAT0000103	hsa-mir-106a-5p	12	1322.19
MIMAT0025451	hsa-mir-6499-3p	11	2492.1
MIMAT0000275	hsa-mir-218-5p	11	2246.14
MIMAT0000080	hsa-mir-24-3p	11	1807.21
MIMAT0016915	hsa-mir-4284	11	1764.64
MIMAT0022724	hsa-mir-1277-5p	11	1560.36
MIMAT0000726	hsa-mir-373-3p	11	1531.91
MIMAT0000416	hsa-mir-1-3p	11	1308
MIMAT0000728	hsa-mir-375	10	1878.93
MIMAT0000441	hsa-mir-9-5p	10	1621.86
MIMAT0000253	hsa-mir-10a-5p	10	1539.28
MIMAT0027599	hsa-mir-6849-3p	10	1397.83
MIMAT0000254	hsa-mir-10b-5p	10	1393.1
MIMAT0000419	hsa-mir-27b-3p	10	1260.95
MIMAT0000691	hsa-mir-130b-3p	10	1253.93
MIMAT0000717	hsa-mir-302c-3p	10	1018.21
MIMAT0000684	hsa-mir-302a-3p	10	932.42
MIMAT0004945	hsa-mir-744-5p	9	1839.27
MIMAT0004950	hsa-mir-877-3p	9	1457.96
MIMAT0003218	hsa-mir-92b-3p	9	1314.37
MIMAT0004609	hsa-mir-149-3p	9	1272.88
MIMAT0000264	hsa-mir-203a-3p	9	1252.44
MIMAT0004795	hsa-mir-574-5p	9	1250.84
MIMAT0000073	hsa-mir-19a-3p	9	1144.46
MIMAT0000084	hsa-mir-27a-3p	9	1038.46
MIMAT0031180	hsa-mir-7977	9	1030.1
MIMAT0026612	hsa-mir-504-3p	9	1028.59
MIMAT0000074	hsa-mir-19b-3p	9	1020.61
MIMAT0000101	hsa-mir-103a-3p	9	975.29
MIMAT0016909	hsa-mir-4279	9	922.03
MIMAT0000063	hsa-let-7b-5p	9	877.9
MIMAT0027457	hsa-mir-6778-3p	9	877.55
MIMAT0015009	hsa-mir-548t-5p	9	844.99
MIMAT0002174	hsa-mir-484	8	1235.1
MIMAT0021124	hsa-mir-5193	8	1166.6
MIMAT0004953	hsa-mir-873-5p	8	1095.4
MIMAT0016878	hsa-mir-4257	8	1061.9
MIMAT0026622	hsa-mir-619-5p	8	1059.72
MIMAT0004983	hsa-mir-940	8	1035.56
MIMAT0002175	hsa-mir-485-5p	8	865.48
MIMAT0004612	hsa-mir-186-3p	8	814.48
MIMAT0000451	hsa-mir-150-5p	8	760.55
MIMAT0004570	hsa-mir-223-5p	8	732.46
MIMAT0000688	hsa-mir-301a-3p	8	725.69
MIMAT0000242	hsa-mir-129-5p	8	708.83
MIMAT0000076	hsa-mir-21-5p	8	706.98
MIMAT0002858	hsa-mir-520g-3p	8	690.24
MIMAT0003885	hsa-mir-454-3p	8	675.58
MIMAT0032110	hsa-mir-3653-5p	8	659.57
MIMAT0000437	hsa-mir-145-5p	7	1153.08
MIMAT0018090	hsa-mir-3667-3p	7	1125.84
MIMAT0003385	hsa-mir-363-5p	7	954.46
MIMAT0018995	hsa-mir-4468	7	934.22
MIMAT0000256	hsa-mir-181a-5p	7	897.82
MIMAT0004778	hsa-mir-508-5p	7	873.83
MIMAT0022711	hsa-mir-660-3p	7	832.53
MIMAT0028109	hsa-mir-7106-5p	7	802.01
MIMAT0018194	hsa-mir-3150b-3p	7	800.33
MIMAT0000227	hsa-mir-197-3p	7	788.3
MIMAT0027660	hsa-mir-6880-5p	7	787.34
MIMAT0018981	hsa-mir-4459	7	691.71
MIMAT0025468	hsa-mir-6506-5p	7	687.92
MIMAT0000456	hsa-mir-186-5p	7	653.43
MIMAT0019836	hsa-mir-4722-5p	7	631.71
MIMAT0027498	hsa-mir-6799-5p	7	626
MIMAT0006767	hsa-mir-1827	7	616.71
MIMAT0004589	hsa-mir-30b-3p	7	616.48
MIMAT0000278	hsa-mir-221-3p	7	561.7
MIMAT0009451	hsa-mir-1976	7	547.39
MIMAT0000425	hsa-mir-130a-3p	7	530.22
MIMAT0000099	hsa-mir-101-3p	7	525.23
MIMAT0026606	hsa-mir-511-3p	7	519.64
MIMAT0019853	hsa-mir-4731-5p	7	498.76
MIMAT0017986	hsa-mir-3609	7	487.12
MIMAT0004550	hsa-mir-30c-2-3p	7	486.47
MIMAT0000245	hsa-mir-30d-5p	7	483.84
MIMAT0000244	hsa-mir-30c-5p	7	438.6
MIMAT0002819	hsa-mir-193b-3p	6	1147.03
MIMAT0019205	hsa-mir-3145-5p	6	908.08
MIMAT0018206	hsa-mir-3929	6	899.26
MIMAT0018083	hsa-mir-3662	6	810.66
MIMAT0004952	hsa-mir-665	6	780.44
MIMAT0000077	hsa-mir-22-3p	6	779.25
MIMAT0004748	hsa-mir-423-5p	6	745.17
MIMAT0015089	hsa-mir-3202	6	725.92
MIMAT0022943	hsa-mir-1233-5p	6	714.43
MIMAT0000255	hsa-mir-34a-5p	6	707.38
MIMAT0022721	hsa-mir-1247-3p	6	702.97
MIMAT0004692	hsa-mir-340-5p	6	692.5
MIMAT0003888	hsa-mir-766-3p	6	647.25
MIMAT0019953	hsa-mir-2467-3p	6	639.3
MIMAT0000261	hsa-mir-183-5p	6	620.31
MIMAT0017991	hsa-mir-3613-3p	6	615.86
MIMAT0018004	hsa-mir-3622a-3p	6	611.22
MIMAT0000617	hsa-mir-200c-3p	6	610.12
MIMAT0002824	hsa-mir-498	6	588.74
MIMAT0003320	hsa-mir-650	6	578.36
MIMAT0004602	hsa-mir-125a-3p	6	564.64
MIMAT0000072	hsa-mir-18a-5p	6	547.54
MIMAT0007348	hsa-mir-1470	6	531.11
MIMAT0000423	hsa-mir-125b-5p	6	508.79
MIMAT0004901	hsa-mir-298	6	500.87
MIMAT0019960	hsa-mir-4789-3p	6	484.01
MIMAT0019769	hsa-mir-4684-5p	6	476.74
MIMAT0003285	hsa-mir-548c-3p	6	458.05
MIMAT0027399	hsa-mir-6749-3p	6	457.23
MIMAT0015037	hsa-mir-3163	6	440.17
MIMAT0022279	hsa-mir-5582-5p	6	433.41
MIMAT0002823	hsa-mir-512-3p	6	414.19
MIMAT0027514	hsa-mir-6807-5p	6	406.35
MIMAT0000267	hsa-mir-210-3p	6	394.3
MIMAT0026485	hsa-mir-383-3p	6	329.31
MIMAT0019971	hsa-mir-4796-3p	6	310.06
MIMAT0003271	hsa-mir-603	6	299.32
MIMAT0003301	hsa-mir-33b-5p	6	279.07
MIMAT0002832	hsa-mir-519c-3p	6	261.85
MIMAT0000692	hsa-mir-30e-5p	6	198.77
MIMAT0000104	hsa-mir-107	5	947.06
MIMAT0027452	hsa-mir-6776-5p	5	695.44
MIMAT0019233	hsa-mir-4446-5p	5	674.6
MIMAT0000761	hsa-mir-324-5p	5	564.3
MIMAT0025852	hsa-mir-6721-5p	5	554.94
MIMAT0002173	hsa-mir-483-3p	5	539.48
MIMAT0004679	hsa-mir-296-3p	5	532.58
MIMAT0027594	hsa-mir-6847-5p	5	528.01
MIMAT0015041	hsa-mir-1260b	5	509.33
MIMAT0005589	hsa-mir-1234-3p	5	506.31
MIMAT0026640	hsa-mir-670-3p	5	492.66
MIMAT0000710	hsa-mir-365a-3p	5	487.73
MIMAT0000762	hsa-mir-324-3p	5	483.03
MIMAT0018005	hsa-mir-3622b-5p	5	480.92
MIMAT0026736	hsa-mir-548e-5p	5	480.58
MIMAT0026623	hsa-mir-627-3p	5	467.96
MIMAT0002835	hsa-mir-526b-5p	5	467.87
MIMAT0000265	hsa-mir-204-5p	5	466.77
MIMAT0030422	hsa-mir-7847-3p	5	457.74
MIMAT0018949	hsa-mir-4433a-3p	5	456.3
MIMAT0027487	hsa-mir-6793-3p	5	453.76
MIMAT0014987	hsa-mir-548s	5	445.8
MIMAT0027422	hsa-mir-6761-5p	5	445.55
MIMAT0022742	hsa-mir-1273g-3p	5	429.82
MIMAT0000088	hsa-mir-30a-3p	5	428.46
MIMAT0030426	hsa-mir-7851-3p	5	416.46
MIMAT0018977	hsa-mir-4455	5	412.78
MIMAT0007890	hsa-mir-1914-3p	5	412.09
MIMAT0018199	hsa-mir-3924	5	404.27
MIMAT0019745	hsa-mir-4668-5p	5	381.45
MIMAT0000251	hsa-mir-147a	5	379.36
MIMAT0027462	hsa-mir-6781-5p	5	370.82
MIMAT0024782	hsa-mir-6165	5	368.52
MIMAT0019703	hsa-mir-4643	5	368.43
MIMAT0000252	hsa-mir-7-5p	5	363.91
MIMAT0004671	hsa-mir-194-3p	5	362.87
MIMAT0028212	hsa-mir-7151-5p	5	343.67
MIMAT0022726	hsa-mir-1306-5p	5	341.97
MIMAT0027681	hsa-mir-6890-3p	5	339.41
MIMAT0010367	hsa-mir-764	5	331.27
MIMAT0019966	hsa-mir-4793-3p	5	327.16
MIMAT0004481	hsa-let-7a-3p	5	313.52
MIMAT0000100	hsa-mir-29b-3p	5	299.67
MIMAT0027664	hsa-mir-6882-5p	5	296.88
MIMAT0004689	hsa-mir-377-5p	5	292.08
MIMAT0000243	hsa-mir-148a-3p	5	289.39
MIMAT0022274	hsa-mir-5580-3p	5	287.71
MIMAT0014984	hsa-mir-3122	5	282.44
MIMAT0000259	hsa-mir-182-5p	5	269.05
MIMAT0000736	hsa-mir-381-3p	5	265.05
MIMAT0003945	hsa-mir-765	5	264.3
MIMAT0005916	hsa-mir-548n	5	260.99
MIMAT0004487	hsa-let-7f-2-3p	5	260.95
MIMAT0015090	hsa-mir-1273d	5	256.16
MIMAT0018072	hsa-mir-3652	5	254.51
MIMAT0021081	hsa-mir-5089-5p	5	247.16
MIMAT0025478	hsa-mir-6511a-5p	5	227.61
MIMAT0019959	hsa-mir-4789-5p	5	222.59
MIMAT0022714	hsa-mir-766-5p	5	214.61
MIMAT0000062	hsa-let-7a-5p	5	198.13
MIMAT0025481	hsa-mir-6512-3p	5	185.14
MIMAT0000091	hsa-mir-33a-5p	5	183.19
MIMAT0010497	hsa-mir-759	5	178.48
MIMAT0001629	hsa-mir-329-3p	5	159.04
MIMAT0025482	hsa-mir-6513-5p	5	158.75
MIMAT0000443	hsa-mir-125a-5p	4	892.76
MIMAT0015081	hsa-mir-548x-3p	4	471.62
MIMAT0027438	hsa-mir-6769a-5p	4	453.91
MIMAT0022468	hsa-mir-5680	4	426.86
MIMAT0018105	hsa-mir-3679-3p	4	414.02
MIMAT0003323	hsa-mir-548d-3p	4	395.92
MIMAT0030998	hsa-mir-8071	4	382.48
MIMAT0001080	hsa-mir-196b-5p	4	371.06
MIMAT0002849	hsa-mir-524-5p	4	354.34
MIMAT0019778	hsa-mir-4689	4	343.01
MIMAT0027638	hsa-mir-6869-5p	4	339.94
MIMAT0000759	hsa-mir-148b-3p	4	336.2
MIMAT0004604	hsa-mir-127-5p	4	335.2
MIMAT0025487	hsa-mir-6515-3p	4	334.04
MIMAT0018165	hsa-mir-3714	4	333.63
MIMAT0027571	hsa-mir-6835-3p	4	316.9
MIMAT0023708	hsa-mir-6083	4	313.42
MIMAT0022695	hsa-mir-212-5p	4	311.72
MIMAT0027591	hsa-mir-6845-3p	4	311.42
MIMAT0004701	hsa-mir-338-5p	4	310.72
MIMAT0001627	hsa-mir-433-3p	4	308.89
MIMAT0009979	hsa-mir-2054	4	305.99
MIMAT0004504	hsa-mir-31-3p	4	301.19
MIMAT0000756	hsa-mir-326	4	297.47
MIMAT0019788	hsa-mir-4695-5p	4	295.05
MIMAT0022839	hsa-mir-3190-3p	4	294.79
MIMAT0000764	hsa-mir-339-5p	4	291.62
MIMAT0003324	hsa-mir-661	4	289.81
MIMAT0003276	hsa-mir-608	4	287.25
MIMAT0000432	hsa-mir-141-3p	4	280.31
MIMAT0005898	hsa-mir-1246	4	278.52
MIMAT0003235	hsa-mir-570-3p	4	276.99
MIMAT0000318	hsa-mir-200b-3p	4	269.73
MIMAT0000449	hsa-mir-146a-5p	4	269.19
MIMAT0015026	hsa-mir-3153	4	267.99
MIMAT0018447	hsa-mir-548aa	4	267.57
MIMAT0000426	hsa-mir-132-3p	4	264.06
MIMAT0000686	hsa-mir-34c-5p	4	263.93
MIMAT0027604	hsa-mir-6852-5p	4	261.23
MIMAT0019015	hsa-mir-4481	4	260.83
MIMAT0019908	hsa-mir-4761-5p	4	257.81
MIMAT0019891	hsa-mir-4753-3p	4	257.38
MIMAT0011161	hsa-mir-2116-3p	4	255.41
MIMAT0000078	hsa-mir-23a-3p	4	255.38
MIMAT0004680	hsa-mir-130b-5p	4	253.42
MIMAT0003326	hsa-mir-663a	4	252.99
MIMAT0022948	hsa-mir-1292-3p	4	249.67
MIMAT0019003	hsa-mir-4476	4	247.44
MIMAT0019972	hsa-mir-4797-5p	4	241.08
MIMAT0022484	hsa-mir-5692a	4	238.07
MIMAT0019707	hsa-mir-4646-5p	4	237.23
MIMAT0003389	hsa-mir-542-3p	4	236.83
MIMAT0000455	hsa-mir-185-5p	4	236.67
MIMAT0000760	hsa-mir-331-3p	4	234.56
MIMAT0000231	hsa-mir-199a-5p	4	232.58
MIMAT0000434	hsa-mir-142-3p	4	228.79
MIMAT0022268	hsa-mir-548as-3p	4	225.68
MIMAT0005939	hsa-mir-1281	4	224.83
MIMAT0009206	hsa-mir-2113	4	223.7
MIMAT0022491	hsa-mir-5698	4	222.02
MIMAT0022471	hsa-mir-548aw	4	221.8
MIMAT0022276	hsa-mir-5581-3p	4	220.67
MIMAT0005592	hsa-mir-1237-3p	4	215.02
MIMAT0019054	hsa-mir-4517	4	212.67
MIMAT0027032	hsa-mir-500b-3p	4	212.01
MIMAT0019780	hsa-mir-4690-3p	4	211.15
MIMAT0004703	hsa-mir-335-3p	4	207.93
MIMAT0019937	hsa-mir-4778-3p	4	203.89
MIMAT0021044	hsa-mir-5010-3p	4	201.21
MIMAT0000731	hsa-mir-378a-5p	4	201.07
MIMAT0003310	hsa-mir-640	4	197.95
MIMAT0026476	hsa-mir-215-3p	4	194.83
MIMAT0019204	hsa-mir-3140-5p	4	190.34
MIMAT0018087	hsa-mir-3665	4	189.87
MIMAT0023706	hsa-mir-6081	4	188.32
MIMAT0025465	hsa-mir-6504-3p	4	187.66
MIMAT0005944	hsa-mir-1252-5p	4	187.15
MIMAT0000753	hsa-mir-342-3p	4	184.24
MIMAT0015004	hsa-mir-544b	4	178.7
MIMAT0003242	hsa-mir-577	4	175.65
MIMAT0018203	hsa-mir-676-5p	4	175.2
MIMAT0022472	hsa-mir-5683	4	174.42
MIMAT0019862	hsa-mir-4736	4	171.93
MIMAT0015065	hsa-mir-3185	4	171.71
MIMAT0028120	hsa-mir-7111-3p	4	171.57
MIMAT0005900	hsa-mir-1248	4	171.02
MIMAT0019771	hsa-mir-4685-5p	4	170.39
MIMAT0019811	hsa-mir-4709-5p	4	164.82
MIMAT0018070	hsa-mir-3650	4	159.67
MIMAT0000081	hsa-mir-25-3p	4	157.58
MIMAT0016917	hsa-mir-4287	4	157.39
MIMAT0007892	hsa-mir-1915-3p	4	156
MIMAT0002171	hsa-mir-410-3p	4	153.36
MIMAT0019699	hsa-mir-4640-5p	4	152.42
MIMAT0027671	hsa-mir-6885-3p	4	151.38
MIMAT0000681	hsa-mir-29c-3p	4	148.1
MIMAT0000727	hsa-mir-374a-5p	4	146.98
MIMAT0000090	hsa-mir-32-5p	4	143.89
MIMAT0028220	hsa-mir-7155-5p	4	142.49
MIMAT0026740	hsa-mir-1250-3p	4	141.62
MIMAT0027691	hsa-mir-6895-3p	4	140.56
MIMAT0003316	hsa-mir-646	4	137.89
MIMAT0019022	hsa-mir-4488	4	136.4
MIMAT0000448	hsa-mir-136-5p	4	129.29
MIMAT0019743	hsa-mir-4667-5p	4	112.56
MIMAT0004599	hsa-mir-143-5p	4	94.62
MIMAT0000703	hsa-mir-361-5p	3	465.54
MIMAT0005573	hsa-mir-1225-3p	3	317.87
MIMAT0000427	hsa-mir-133a-3p	3	255.04
MIMAT0005797	hsa-mir-1301-3p	3	244.87
MIMAT0003164	hsa-mir-544a	3	236.61
MIMAT0015083	hsa-mir-3198	3	235.3
MIMAT0026610	hsa-mir-519d-5p	3	233.49
MIMAT0000281	hsa-mir-224-5p	3	228.51
MIMAT0005577	hsa-mir-1226-3p	3	228.16
MIMAT0030431	hsa-mir-7856-5p	3	220.76
MIMAT0015051	hsa-mir-3174	3	215.71
MIMAT0027392	hsa-mir-6746-5p	3	215.68
MIMAT0005879	hsa-mir-1289	3	210.09
MIMAT0027412	hsa-mir-6756-5p	3	207.64
MIMAT0003330	hsa-mir-654-5p	3	207.4
MIMAT0018444	hsa-mir-642b-3p	3	207.32
MIMAT0027550	hsa-mir-6825-5p	3	201.11
MIMAT0016871	hsa-mir-4320	3	193.42
MIMAT0003292	hsa-mir-623	3	188.2
MIMAT0000445	hsa-mir-126-3p	3	187.42
MIMAT0019014	hsa-mir-4480	3	181.34
MIMAT0016895	hsa-mir-2355-5p	3	180.26
MIMAT0004780	hsa-mir-532-3p	3	172.5
MIMAT0004974	hsa-mir-924	3	171.27
MIMAT0019938	hsa-mir-4779	3	168.07
MIMAT0022737	hsa-mir-550b-2-5p	3	164.91
MIMAT0015002	hsa-mir-466	3	161.32
MIMAT0004490	hsa-mir-19a-5p	3	161.07
MIMAT0026480	hsa-mir-153-5p	3	160.12
MIMAT0003328	hsa-mir-653-5p	3	158.51
MIMAT0027396	hsa-mir-6748-5p	3	157.81
MIMAT0000450	hsa-mir-149-5p	3	156.92
MIMAT0019063	hsa-mir-4524a-3p	3	153.2
MIMAT0019808	hsa-mir-4707-3p	3	150.73
MIMAT0027041	hsa-mir-5088-3p	3	148.25
MIMAT0002813	hsa-mir-493-5p	3	147.6
MIMAT0015044	hsa-mir-3169	3	147.35
MIMAT0000418	hsa-mir-23b-3p	3	146.68
MIMAT0003277	hsa-mir-609	3	146.02
MIMAT0004801	hsa-mir-590-3p	3	145.46
MIMAT0015034	hsa-mir-3160-3p	3	144.65
MIMAT0004776	hsa-mir-505-5p	3	143.43
MIMAT0016868	hsa-mir-4314	3	141.9
MIMAT0003280	hsa-mir-612	3	140.5
MIMAT0016912	hsa-mir-4282	3	140.35
MIMAT0018956	hsa-mir-4438	3	140.01
MIMAT0026613	hsa-mir-510-3p	3	139.55
MIMAT0019020	hsa-mir-4486	3	139.15
MIMAT0019785	hsa-mir-4693-3p	3	138.59
MIMAT0019035	hsa-mir-4499	3	137.32
MIMAT0019200	hsa-mir-3124-3p	3	137.21
MIMAT0004513	hsa-mir-101-5p	3	135.9
MIMAT0027465	hsa-mir-6782-3p	3	135.19
MIMAT0000250	hsa-mir-139-5p	3	132.33
MIMAT0004561	hsa-mir-187-5p	3	132
MIMAT0027528	hsa-mir-6814-5p	3	131.95
MIMAT0004569	hsa-mir-222-5p	3	130.62
MIMAT0019073	hsa-mir-4534	3	129.15
MIMAT0019008	hsa-mir-3689d	3	129.13
MIMAT0004954	hsa-mir-543	3	128.64
MIMAT0019777	hsa-mir-4688	3	126.36
MIMAT0004762	hsa-mir-486-3p	3	124.21
MIMAT0016922	hsa-mir-4291	3	122.34
MIMAT0027583	hsa-mir-6840-3p	3	121.36
MIMAT0025483	hsa-mir-6513-3p	3	119.35
MIMAT0018065	hsa-mir-3646	3	118.95
MIMAT0005593	hsa-mir-1238-3p	3	118.08
MIMAT0003339	hsa-mir-421	3	117.97
MIMAT0000232	hsa-mir-199a-3p	3	117.06
MIMAT0022294	hsa-mir-1295b-3p	3	116.98
MIMAT0027535	hsa-mir-6817-3p	3	115.84
MIMAT0014988	hsa-mir-3125	3	114.17
MIMAT0019874	hsa-mir-4743-5p	3	113.42
MIMAT0019781	hsa-mir-4691-5p	3	113.34
MIMAT0000226	hsa-mir-196a-5p	3	113.06
MIMAT0003307	hsa-mir-637	3	113.02
MIMAT0019701	hsa-mir-4641	3	112.59
MIMAT0002805	hsa-mir-489-3p	3	112.44
MIMAT0015069	hsa-mir-3187-3p	3	111.73
MIMAT0005892	hsa-mir-1304-5p	3	111.13
MIMAT0028116	hsa-mir-7109-3p	3	108.63
MIMAT0005459	hsa-mir-1224-3p	3	105.78
MIMAT0005948	hsa-mir-664a-5p	3	103.01
MIMAT0013515	hsa-mir-2681-5p	3	102.95
MIMAT0000435	hsa-mir-143-3p	3	102.9
MIMAT0028230	hsa-mir-7160-5p	3	102.34
MIMAT0007883	hsa-mir-1909-3p	3	101.98
MIMAT0019217	hsa-mir-3189-5p	3	101.41
MIMAT0000095	hsa-mir-96-5p	3	101.03
MIMAT0019220	hsa-mir-3664-3p	3	100.73
MIMAT0018952	hsa-mir-4436a	3	100.53
MIMAT0019946	hsa-mir-4783-5p	3	99.63
MIMAT0015021	hsa-mir-3148	3	98.81
MIMAT0000429	hsa-mir-137	3	95.7
MIMAT0030991	hsa-mir-8064	3	95.62
MIMAT0004549	hsa-mir-148a-5p	3	94.97
MIMAT0006765	hsa-mir-1825	3	94.5
MIMAT0000721	hsa-mir-369-3p	3	90.28
MIMAT0004552	hsa-mir-139-3p	3	87.95
MIMAT0000751	hsa-mir-330-3p	3	87.33
MIMAT0005584	hsa-mir-1229-3p	3	85.68
MIMAT0005913	hsa-mir-1261	3	85.15
MIMAT0015057	hsa-mir-3180-5p	3	84.29
MIMAT0000102	hsa-mir-105-5p	3	83.78
MIMAT0018936	hsa-mir-4423-3p	3	83.57
MIMAT0014998	hsa-mir-3133	3	82.6
MIMAT0000510	hsa-mir-320a	3	81.23
MIMAT0027539	hsa-mir-6819-3p	3	80.82
MIMAT0016923	hsa-mir-4329	3	80.54
MIMAT0025844	hsa-mir-6716-5p	3	79.85
MIMAT0019211	hsa-mir-3158-5p	3	79.05
MIMAT0003281	hsa-mir-613	3	78.82
MIMAT0004984	hsa-mir-941	3	77.79
MIMAT0000086	hsa-mir-29a-3p	3	77.7
MIMAT0019720	hsa-mir-4654	3	77.29
MIMAT0000430	hsa-mir-138-5p	3	75.57
MIMAT0004506	hsa-mir-33a-3p	3	74.21
MIMAT0019955	hsa-mir-4786-3p	3	74.17
MIMAT0023710	hsa-mir-6085	3	72.92
MIMAT0016845	hsa-mir-4296	3	69.93
MIMAT0004562	hsa-mir-196a-3p	3	68.92
MIMAT0003312	hsa-mir-642a-5p	3	68.6
MIMAT0004949	hsa-mir-877-5p	3	65.74
MIMAT0015039	hsa-mir-3165	3	65.73
MIMAT0019732	hsa-mir-4662a-3p	3	64.42
MIMAT0018996	hsa-mir-4469	3	64.1
MIMAT0005583	hsa-mir-1228-3p	3	63.75
MIMAT0016926	hsa-mir-4328	3	63.44
MIMAT0003261	hsa-mir-593-5p	3	62.75
MIMAT0004597	hsa-mir-140-3p	3	62.49
MIMAT0016892	hsa-mir-4266	3	62.46
MIMAT0019224	hsa-mir-3691-3p	3	59.53
MIMAT0005951	hsa-mir-1307-3p	3	54.4
MIMAT0003240	hsa-mir-575	3	53.74
MIMAT0000066	hsa-let-7e-5p	3	53.6
MIMAT0004802	hsa-mir-593-3p	3	50.94
MIMAT0000067	hsa-let-7f-5p	3	50.02
MIMAT0018950	hsa-mir-4434	3	46.32
MIMAT0027357	hsa-mir-6728-5p	3	44.27
MIMAT0000228	hsa-mir-198	2	760
MIMAT0003238	hsa-mir-573	2	161.2
MIMAT0019030	hsa-mir-4495	2	115.83
MIMAT0027484	hsa-mir-6792-5p	2	101.32
MIMAT0004810	hsa-mir-629-5p	2	100.47
MIMAT0022470	hsa-mir-5682	2	91.56
MIMAT0019064	hsa-mir-4525	2	90.91
MIMAT0022483	hsa-mir-5691	2	83.57
MIMAT0000428	hsa-mir-135a-5p	2	83.5
MIMAT0019851	hsa-mir-4729	2	79.41
MIMAT0022984	hsa-mir-5089-3p	2	77.73
MIMAT0021079	hsa-mir-5087	2	76.87
MIMAT0022978	hsa-mir-4743-3p	2	75.73
MIMAT0021018	hsa-mir-4999-3p	2	75.73
MIMAT0005932	hsa-mir-302f	2	75.26
MIMAT0003338	hsa-mir-660-5p	2	75.22
MIMAT0030990	hsa-mir-8063	2	74.68
MIMAT0027533	hsa-mir-6816-3p	2	74.48
MIMAT0000755	hsa-mir-323a-3p	2	72.58
MIMAT0005866	hsa-mir-1203	2	69.56
MIMAT0027418	hsa-mir-6759-5p	2	69.52
MIMAT0000763	hsa-mir-338-3p	2	69.19
MIMAT0003217	hsa-mir-554	2	68.03
MIMAT0002883	hsa-mir-514a-3p	2	67.61
MIMAT0019827	hsa-mir-4716-3p	2	64.27
MIMAT0003294	hsa-mir-625-5p	2	64.25
MIMAT0027385	hsa-mir-6742-5p	2	63.64
MIMAT0004768	hsa-mir-497-3p	2	60.41
MIMAT0019896	hsa-mir-4755-3p	2	59.42
MIMAT0004512	hsa-mir-100-3p	2	59.38
MIMAT0000097	hsa-mir-99a-5p	2	58.98
MIMAT0018113	hsa-mir-3685	2	57.7
MIMAT0000683	hsa-mir-302a-5p	2	55.58
MIMAT0004921	hsa-mir-889-3p	2	54.45
MIMAT0021023	hsa-mir-5002-5p	2	54.02
MIMAT0027406	hsa-mir-6753-5p	2	53.81
MIMAT0003314	hsa-mir-644a	2	53.35
MIMAT0003298	hsa-mir-629-3p	2	53.16
MIMAT0022696	hsa-mir-301a-5p	2	52.29
MIMAT0003300	hsa-mir-631	2	51.38
MIMAT0019935	hsa-mir-4777-3p	2	51.19
MIMAT0015033	hsa-mir-3159	2	50.99
MIMAT0005949	hsa-mir-664a-3p	2	49.68
MIMAT0018107	hsa-mir-3680-3p	2	49.41
MIMAT0027685	hsa-mir-6892-3p	2	49.03
MIMAT0019705	hsa-mir-4645-5p	2	48.95
MIMAT0005865	hsa-mir-1202	2	48.86
MIMAT0027606	hsa-mir-6853-5p	2	48.41
MIMAT0000436	hsa-mir-144-3p	2	45.56
MIMAT0014983	hsa-mir-3121-3p	2	45.18
MIMAT0003879	hsa-mir-758-3p	2	44.59
MIMAT0016916	hsa-mir-4286	2	44.07
MIMAT0021028	hsa-mir-5004-3p	2	43.92
MIMAT0004502	hsa-mir-28-3p	2	43.56
MIMAT0003226	hsa-mir-562	2	43.02
MIMAT0018973	hsa-mir-4451	2	42.71
MIMAT0018966	hsa-mir-4447	2	42.63
MIMAT0026609	hsa-mir-520f-5p	2	42.58
MIMAT0000722	hsa-mir-370-3p	2	42.29
MIMAT0016850	hsa-mir-4301	2	42.27
MIMAT0005591	hsa-mir-1236-3p	2	41.45
MIMAT0019970	hsa-mir-4796-5p	2	41.07
MIMAT0014982	hsa-mir-3120-3p	2	40.73
MIMAT0000737	hsa-mir-382-5p	2	39.8
MIMAT0016884	hsa-mir-4254	2	39.16
MIMAT0019876	hsa-mir-3591-5p	2	38.82
MIMAT0000094	hsa-mir-95-3p	2	38.82
MIMAT0011158	hsa-mir-2115-5p	2	38.79
MIMAT0005823	hsa-mir-1178-3p	2	38.53
MIMAT0023702	hsa-mir-6077	2	38.43
MIMAT0003223	hsa-mir-559	2	38.23
MIMAT0019763	hsa-mir-4679	2	38.07
MIMAT0026484	hsa-mir-372-5p	2	37.48
MIMAT0016911	hsa-mir-4280	2	37.17
MIMAT0003163	hsa-mir-539-5p	2	37.01
MIMAT0002170	hsa-mir-412-3p	2	36.91
MIMAT0019708	hsa-mir-4646-3p	2	36.52
MIMAT0000685	hsa-mir-34b-5p	2	34.62
MIMAT0015032	hsa-mir-3158-3p	2	34.56
MIMAT0018185	hsa-mir-3911	2	34.46
MIMAT0019912	hsa-mir-4763-5p	2	34.05
MIMAT0007882	hsa-mir-1909-5p	2	33.83
MIMAT0003247	hsa-mir-582-5p	2	33.15
MIMAT0027684	hsa-mir-6892-5p	2	33.08
MIMAT0024618	hsa-mir-6134	2	32.74
MIMAT0019746	hsa-mir-4668-3p	2	31.49
MIMAT0018079	hsa-mir-1273e	2	31.49
MIMAT0015076	hsa-mir-3192-5p	2	31.47
MIMAT0004567	hsa-mir-219a-1-3p	2	31.45
MIMAT0026621	hsa-mir-605-3p	2	31.14
MIMAT0000089	hsa-mir-31-5p	2	30.72
MIMAT0003150	hsa-mir-455-5p	2	30.03
MIMAT0005789	hsa-mir-513c-5p	2	29.99
MIMAT0003222	hsa-mir-558	2	29.43
MIMAT0003263	hsa-mir-595	2	28.75
MIMAT0018003	hsa-mir-3622a-5p	2	28.56
MIMAT0019857	hsa-mir-4733-5p	2	28.36
MIMAT0011159	hsa-mir-2115-3p	2	25.52
MIMAT0002816	hsa-mir-494-3p	2	25.08
MIMAT0022719	hsa-mir-1285-5p	2	23.28
MIMAT0022493	hsa-mir-5700	2	22.56
MIMAT0030421	hsa-mir-7846-3p	2	22.48
MIMAT0005904	hsa-mir-1253	2	20.99
MIMAT0005458	hsa-mir-1224-5p	2	20.22
MIMAT0005877	hsa-mir-1286	2	20.09
MIMAT0027360	hsa-mir-6729-3p	2	18.96
MIMAT0016901	hsa-mir-4271	2	18.1
MIMAT0004499	hsa-mir-26a-1-3p	2	17.58
MIMAT0019002	hsa-mir-4475	2	15.96
MIMAT0011775	hsa-mir-2276-3p	2	14.38
MIMAT0003393	hsa-mir-425-5p	2	13.75
MIMAT0015063	hsa-mir-3183	2	12.79
MIMAT0019041	hsa-mir-4505	2	11.87
MIMAT0019232	hsa-mir-4423-5p	2	11.83
MIMAT0000750	hsa-mir-340-3p	2	11.28

## Sheet: hsa-mir-335-5p
Id	Label	Degree	Betweenness
MIMAT0000765	hsa-mir-335-5p	57	1596
3304	HSPA1B	1	0
5292	PIM1	1	0
6515	SLC2A3	1	0
8553	BHLHE40	1	0
10628	TXNIP	1	0
153222	CREBRF	1	0
286343	LURAP1L	1	0
57088	PLSCR4	1	0
6095	RORA	1	0
10133	OPTN	1	0
79660	PPP1R3B	1	0
1831	TSC22D3	1	0
6364	CCL20	1	0
8497	PPFIA4	1	0
11259	FILIP1L	1	0
3965	LGALS9	1	0
226	ALDOA	1	0
1847	DUSP5	1	0
2634	GBP2	1	0
28984	RGCC	1	0
2353	FOS	1	0
4015	LOX	1	0
53358	SHC3	1	0
10370	CITED2	1	0
5138	PDE2A	1	0
84952	CGNL1	1	0
642273	FAM110C	1	0
4046	LSP1	1	0
51317	PHF21A	1	0
402665	IGLON5	1	0
138065	RNF183	1	0
1942	EFNA1	1	0
140469	MYO3B	1	0
5033	P4HA1	1	0
23764	MAFF	1	0
1258	CNGB1	1	0
9518	GDF15	1	0
1592	CYP26A1	1	0
230	ALDOC	1	0
51141	INSIG2	1	0
6559	SLC12A3	1	0
51655	RASD1	1	0
272	AMPD3	1	0
274	BIN1	1	0
978	CDA	1	0
3932	LCK	1	0
3982	LIM2	1	0
5210	PFKFB4	1	0
5507	PPP1R3C	1	0
5794	PTPRH	1	0
6913	TBX15	1	0
9143	SYNGR3	1	0
56901	NDUFA4L2	1	0
83719	YPEL3	1	0
125050	RN7SK	1	0
340075	ARSI	1	0
347735	SERINC2	1	0

## Sheet: hsa-mir-26b-5p
Id	Label	Degree	Betweenness
MIMAT0000083	hsa-mir-26b-5p	34	561
1843	DUSP1	1	0
5155	PDGFB	1	0
5163	PDK1	1	0
144455	E2F7	1	0
3725	JUN	1	0
5292	PIM1	1	0
9052	GPRC5A	1	0
153222	CREBRF	1	0
2745	GLRX	1	0
23023	TMCC1	1	0
19	ABCA1	1	0
467	ATF3	1	0
857	CAV1	1	0
5143	PDE4C	1	0
51696	HECA	1	0
694	BTG1	1	0
133	ADM	1	0
4017	LOXL2	1	0
5105	PCK1	1	0
5352	PLOD2	1	0
51316	PLAC8	1	0
768	CA9	1	0
2014	EMP3	1	0
2634	GBP2	1	0
3294	HSD17B2	1	0
3623	INHA	1	0
5209	PFKFB3	1	0
7850	IL1R2	1	0
8635	RNASET2	1	0
11247	NXPH4	1	0
28984	RGCC	1	0
51363	CHST15	1	0
54101	RIPK4	1	0
56521	DNAJC12	1	0

## Sheet: hsa-mir-124-3p
Id	Label	Degree	Betweenness
MIMAT0000422	hsa-mir-124-3p	29	406
5768	QSOX1	1	0
1316	KLF6	1	0
5292	PIM1	1	0
153222	CREBRF	1	0
57088	PLSCR4	1	0
857	CAV1	1	0
3486	IGFBP3	1	0
79660	PPP1R3B	1	0
84327	ZBED3	1	0
1831	TSC22D3	1	0
57491	AHRR	1	0
654	BMP6	1	0
30846	EHD2	1	0
3294	HSD17B2	1	0
54101	RIPK4	1	0
2274	FHL2	1	0
5054	SERPINE1	1	0
9792	SERTAD2	1	0
53358	SHC3	1	0
347733	TUBB2B	1	0
754	PTTG1IP	1	0
29015	SLC43A3	1	0
84649	DGAT2	1	0
1942	EFNA1	1	0
10272	FSTL3	1	0
1767	DNAH5	1	0
1999	ELF3	1	0
8549	LGR5	1	0
221662	RBM24	1	0

## Sheet: hsa-mir-93-5p
Id	Label	Degree	Betweenness
MIMAT0000093	hsa-mir-93-5p	24	276
1870	E2F2	1	0
5155	PDGFB	1	0
3098	HK1	1	0
5768	QSOX1	1	0
1316	KLF6	1	0
3725	JUN	1	0
10628	TXNIP	1	0
79745	CLIP4	1	0
153222	CREBRF	1	0
1374	CPT1A	1	0
19	ABCA1	1	0
857	CAV1	1	0
5143	PDE4C	1	0
6095	RORA	1	0
8870	IER3	1	0
10721	POLQ	1	0
51696	HECA	1	0
53827	FXYD5	1	0
79660	PPP1R3B	1	0
112399	EGLN3	1	0
1850	DUSP8	1	0
9792	SERTAD2	1	0
4314	MMP3	1	0
8462	KLF11	1	0

## Sheet: hsa-mir-17-5p
Id	Label	Degree	Betweenness
MIMAT0000070	hsa-mir-17-5p	23	253
1870	E2F2	1	0
5155	PDGFB	1	0
5768	QSOX1	1	0
1316	KLF6	1	0
10628	TXNIP	1	0
79745	CLIP4	1	0
1374	CPT1A	1	0
19	ABCA1	1	0
467	ATF3	1	0
857	CAV1	1	0
3486	IGFBP3	1	0
5143	PDE4C	1	0
6095	RORA	1	0
8870	IER3	1	0
9168	TMSB10	1	0
10133	OPTN	1	0
10721	POLQ	1	0
23645	PPP1R15A	1	0
51696	HECA	1	0
53827	FXYD5	1	0
79660	PPP1R3B	1	0
84327	ZBED3	1	0
112399	EGLN3	1	0

## Sheet: hsa-mir-16-5p
Id	Label	Degree	Betweenness
MIMAT0000069	hsa-mir-16-5p	20	190
384	ARG2	1	0
3304	HSPA1B	1	0
144455	E2F7	1	0
9021	SOCS3	1	0
3725	JUN	1	0
5292	PIM1	1	0
6515	SLC2A3	1	0
7975	MAFK	1	0
8553	BHLHE40	1	0
9052	GPRC5A	1	0
10628	TXNIP	1	0
79745	CLIP4	1	0
153222	CREBRF	1	0
286343	LURAP1L	1	0
1374	CPT1A	1	0
2745	GLRX	1	0
10209	EIF1	1	0
23023	TMCC1	1	0
23208	SYT11	1	0
57088	PLSCR4	1	0

## Sheet: hsa-mir-106b-5p
Id	Label	Degree	Betweenness
MIMAT0000680	hsa-mir-106b-5p	18	153
1870	E2F2	1	0
5155	PDGFB	1	0
3304	HSPA1B	1	0
5768	QSOX1	1	0
1316	KLF6	1	0
10628	TXNIP	1	0
79745	CLIP4	1	0
1374	CPT1A	1	0
19	ABCA1	1	0
857	CAV1	1	0
5143	PDE4C	1	0
6095	RORA	1	0
8870	IER3	1	0
10721	POLQ	1	0
51696	HECA	1	0
53827	FXYD5	1	0
79660	PPP1R3B	1	0
112399	EGLN3	1	0

## Sheet: hsa-mir-20a-5p
Id	Label	Degree	Betweenness
MIMAT0000075	hsa-mir-20a-5p	18	153
1870	E2F2	1	0
5155	PDGFB	1	0
5768	QSOX1	1	0
1316	KLF6	1	0
10628	TXNIP	1	0
79745	CLIP4	1	0
1374	CPT1A	1	0
19	ABCA1	1	0
857	CAV1	1	0
5143	PDE4C	1	0
6095	RORA	1	0
8870	IER3	1	0
10721	POLQ	1	0
51696	HECA	1	0
53827	FXYD5	1	0
79660	PPP1R3B	1	0
112399	EGLN3	1	0
5230	PGK1	1	0

## Sheet: hsa-mir-192-5p
Id	Label	Degree	Betweenness
MIMAT0000222	hsa-mir-192-5p	16	120
5292	PIM1	1	0
79745	CLIP4	1	0
857	CAV1	1	0
10721	POLQ	1	0
79733	E2F8	1	0
6928	HNF1B	1	0
4017	LOXL2	1	0
2353	FOS	1	0
5054	SERPINE1	1	0
1839	HBEGF	1	0
1917	EEF1A2	1	0
5138	PDE2A	1	0
84952	CGNL1	1	0
116842	LEAP2	1	0
374393	FAM111B	1	0
642273	FAM110C	1	0

[truncated: 1 more sheets: hsa-mir-155-5p]
